# Supplementary material for: Reduced Salivary Mucin Binding and Glycosylation in Older Adults Influences Taste in an In Vitro Cell Model
Source: Nutrients. 2019 Sep 24;11(10):2280. doi: 10.3390/nu11102280 (PMC6835954; doi:10.3390/nu11102280)
Supplement: Supplementary file 1 [file nutrients-11-02280-s001.zip]

Archive with 9 entries (9 files):
- Figure S9.tif
- Figure S8.tif
- Figure S7.tif
- Figure S6.tif
- Figure S5.tif
- Figure S4.tif
- Figure S3.tif
- Figure S2.tif
- Figure S1.tif
